# Supplementary material for: Comprehensive Analyses of the Histone Deacetylases Tuin (HDT) Gene Family in Brassicaceae Reveals Their Roles in Stress Response
Source: Int J Mol Sci. 2022 Dec 28;24(1):525. doi: 10.3390/ijms24010525 (PMC9820156; doi:10.3390/ijms24010525)
Supplement: Supplementary file 1 [file ijms-24-00525-s001.zip]

Archive with 1 entries (1 files):
- ijms-2079409-supplementary.pdf
